# Supplementary material for: Mitochondrial Genome and Nuclear Markers Provide New Insight into the Evolutionary History of Macaques
Source: PLoS One. 2016 May 2;11(5):e0154665. doi: 10.1371/journal.pone.0154665 (PMC4852913; doi:10.1371/journal.pone.0154665)
Supplement: S4 Table — (XLS) [file pone.0154665.s007.xls]

## Sheet: newly identified Alu loci
S4 Table. The information of newly idetification loci for the Macaca phylogenetic analysis
locus name	Position (rheMac2)	Forward primer	Reverse primer	empty	A.T.	PH	Msy	ML	MT	MA	MFa	MFu	MU	Mas
Alu9	chr14:42369027-42369479	GTACATTGCTGCCCCTAGTT	CAGCAGAAAGTTAGGAGTTGAA	337	55	0	0	0	0	0	0	0	0	1
Alu10	chr16:31077799-31078368	AACACGAAGACCCAGATCAT	TAATGGGAGAGGAAGAAAGATG	299	55	0	0	0	1	0	0	0	0	1
Alu14	chr9:27906348-27907237	AGGTACCATTGTGTAACCAGAGG	GGAAGCTAACCACGTGTCTACAG	495	55	0	0	0	1	0	0	0	0	1
Alu23	chr7:80818945-80819522	CTGTGGCCTTGAGTTTTCTTTT	TTAATGTGCTAAGCATCCAACTT	398	55	0	0	0	0	0	0	0	0	1
Alu27	chr2:141342881-141343114	CTCCCTTATTCTTGTCTTCAGG	TAGAAGGAGGAAATGGAGACTG	229	55	?	0	0	1	1	0	0	0	1
Alu30	chr7:52986958-52987905	CGCAGGTAAATAGATGTTCCAA	GGCTGTTGTTGCCTATTTGTTT	700	55	0	0	0	0	0	0	0	0	1
Alu48	chr8:6037235-6037683	CAACCATCCCAGTTCTTCCTAC	GGAATGCTTCAGAACATGTGG	284	55	0	0	0	0	0	0	0	0	1
Alu76	chr11:34763124-34764003	TACCATTTAACCTGGCATTTCC	GTGAGAGAAAACACACCTGCAA	880	55	0	0	0	1	1	0	0	0	1
Alu77	chr6:158092032-158092795	TCTGGAATATGAAGGGCCTATT	TTCAGGAATTTGTGCCTAGTGA	764	55	0	0	0	1	0	0	0	0	1
Alu90	chr6:170949632-170950155	TATAGTCAGAGGACCCGGATGT	AGCTGTCCTGTATCTGGATGGT	369	60	0	0	0	0	0	0	0	0	1
Alu109	chr2:142793104-142793592	GAAAGTTCATATGATGCCTCCA	TTTAAGAACACGGTGAGAGATG	222	60	0	0	0	1	1	1	0	0	1
Alu112	chr19:9681351-9682222	CAAAGCTGGAATCTTCACACTG	GCTGATTGTTTCTTTTGCTGTG	487	55	0	0	0	0	0	0	0	0	1
Alu115	chr1:60030518-60031431	GGTATGCCAAAAGGAGTGATTC	GCCATCAGATAATGCCTCCTAA	914	55	0	0	0	0	0	0	0	0	1
Alu122	chr8:17571618-17572458	CCCAAATGAACAGAAAGACCAT	CCCGTTATCTGGACGATTAAGA	493	55	0	0	0	1	1	0	0	0	1
Alu128	chr2:149730199-149731022	GGTTGAGTGCGTGTGTATTTAG	CAAACCTGCATTACAAGAAGTC	513	55	0	0	0	0	0	0	0	0	1
Alu129	chr4:43982616-43983428	GAGAAATGCTTGACCATGTTTG	CCATGCTAATCTTCCCTGAATC	397	55	0	0	0	1	1	0	0	0	1
Alu134	chr8:85241565-85242833	ACAGTTGAAGTGTGTCCTGGAA	CAATCACATGCATGGCTAAATC	490	55	0	0	0	1	0	0	0	0	1
'1' or '0' indicate the presence or absence of the Alu element and "?" indicates no amplification.
Abbreviation
PH	Papio hamadrays
Msy	M. sylvanus
ML	M. leonina
MT	M. thibetana
MA	M. arctoides
Mfa	M. fuscisularis
Mfu	M. fuscata
MU	M. mulatta
Mas	M. assamensis
