# Supplementary material for: Mitochondrial Genome and Nuclear Markers Provide New Insight into the Evolutionary History of Macaques
Source: PLoS One. 2016 May 2;11(5):e0154665. doi: 10.1371/journal.pone.0154665 (PMC4852913; doi:10.1371/journal.pone.0154665)
Supplement: S5 Table — (XLSX) [file pone.0154665.s008.xlsx]

## Sheet: previous reported Alu loci
S5 Table. The information of previously published identification loci for the Macaca phylogenetic analysis
locus name	Position (rheMac2)	Forward primer	Reverse primer	empty	A.T.	PH	Msy	ML	MT	MA	MFa	MFu	MU	Mas
0005wD_1	chr1:107168847-107169238	AAccCTGTTGGCAAAAATAGAA	ATTTTGGCAGTCAcATAATgTTT	241	55	0	0	0	1	0	0	0	0	1
0005wD_16	chr17:74625247-74625550	TTGTgCAGGAATTTTGAACACT	AGCAACCACTGATAACCACTCA	392	55	0	0	0	1	0	0	0	0	1
0008WA_32	chr11:3214792-3215072	TGAAAtCCCTGCAATATGAAGAT	CTGCCTGCTAGAcAACTGACTT	345	55	0	0	0	1	1	0	0	0	1
0008WB_18	chr1:175423002-175423302	AACAGGGcaGCATTATTCaAAA	ACTTCTgGtTACTCTGTTCCCTTTA	196	55	0	0	0	1	1	0	0	0	1
0008WB_23	chr6:37082488-37082787	CAAgTTGGATTAAACACCACCA	CAGAAAGACCCCAAGGTCAGTA	467	55	0	0	0	1	1	0	0	0	0
0008WB_5	chr3:57888859-57889159	cGAGCAGTTGATGTGAgTCTTG	TTGAGAaCACCAACCTGTTCCT	248	55	0	0	0	1	1	0	0	0	0
GROUP6/7_1	chr17:57245605-57245885	GTTTTGCCAAACCTGACAGAAT	CACTCCCAACATCCTCAGaACT	116	55	0	0	0	1	1	0	0	0	1
GROUP6/7_22	chr4:83191-83472	GCCACCTCTgGATTACTGCTAT	CCTCTTTCaGCTCTGGGAATTA	327	55	0	0	0	1	1	0	0	0	1
GROUP6/7_4	chr2:56354243-56354524	TGATGCTCTGGTTTTGTAATGG	AAGGATTTAcGTTCTGCAAATGA	248	55	0	0	0	1	1	0	0	0	1
HydJXL1	chr6:126458207	GGCTCCCTCTCCCTTAGACTAC	TACCAGGAATGTTTGGAAATGG	234	55	0	0	0	1	0	0	0	0	1
HydJXL15	chr2:228464225	TGGCCATCTTCtTGTgTTTATG	AATACCTCAGTGCGTGGAGAAT	189	55	0	0	0	0	1	1	0	0	0
HydJXP14	chr10:43446362	ATTAGCTGAAGTTTGCCCTGAG	GTCACGCCCTTGTaTAACCTCT	265	60	?	0	1	0	0	1	0	0	0
JH_24	chr11:51198800-51199007	TGTGGCCTTAAGTTTCAGCTCT	CTTGGCCTCTAAGAGTCAGCAG	460	55	0	0	0	0	0	1	1	0	0
JH_39	chr14:54207369-54207700	CTTTGCCCATTTTGAACTTAGG	TCACCTTCCCTCCAATGTAACT	1159	55	0	0	1	0	0	0	0	0	0
JH_47	chr19:43510878-43510971	ATTTTACTTTCGGCCCATCTTT	GCTCCTGCAGAGAGTCATTGAT	704	55	0	0	1	0	0	0	0	0	0
JH_65	chr18:966913-967212	TAGACGCACACAGGACAAATCT	TTACGGGGATATTCCTCTTCAG	509	55	0	0	1	0	0	0	0	0	0
JH_74	chr20:51269433-51269708	ATCTACCTAGGCATTTGGCTGA	GTTTGGGTTGGTAGATTGTGGT	1305	55	0	0	1	0	0	0	0	0	0
MAb1_B_3	chr6:138725773-138726218	ACCCACAGTTCCTGATGTCTCT	TTAGACCCAGCCACTTCTCAAT	797	55	0	0	1	0	0	0	0	0	0
MAb1_B_40	chr3:55951490-55951552	ATCCTTGTAGAACCTTGCCTCA	AGATCAACTCCTGCTTGCTTTC	530	55	0	0	1	0	0	0	0	0	0
MAb1_B_72	chr2:85219332-85219419	TCCATCCCAGCAGAAATAATCT	AACAGATAGGCTTGGCATCATC	633	55	0	0	1	0	0	0	0	0	0
MAb1_B_75	chr11:71737054-71737167	AGTGTCTTTCATCGTCCATCCT	TGGCTTGAGAATTCCAACTGTA	283	55	0	0	0	1	1	0	0	0	1
MAb1_B_81	chr1:197636706-197636825	ACTGATGACCAGGTCTGAGGTT	TCCTCACATTCCAGAGTCAATG	431	55	0	0	0	0	0	1	0	0	0
MAb1_B_86	chr18:966913-967212	TTACGGGGATATTCCTCTTCAG	TAGACGCACACAGGACAAATCT	509	55	?	1	0	0	0	0	1	0	0
MAb1_B_92	chrX:152059059-152059218	GACTCCGACTCCACTGGTAAAC	AGAATTTCCCTCAATGTCTGGA	1292	55	0	0	0	1	1	0	0	0	0
MAb1_B_95	chr6:63822739-63822891	TCTCTGGAATTTTGCATCTGTG	ATCACAGGCAGCCTTGTTTAAG	307	55	0	0	0	0	0	1	0	0	0
MacYb5_11	chr14:104673840-104675108	AGTGGCGTAGGTCCTGAGAATA	CGGTGTTACGAAAGTGAATAGG	288	55	0	0	1	0	0	0	0	0	0
MacYb5_25	chr9:51863356-51864626	CGAGGCCCAGTCCTATAGAGTT	GCAGTTGCTGAAAGTAAGCTGAG	390	60	0	0	1	0	0	0	0	0	0
Mfa_b1T_37	chr8:108803705-108804140	CCATCAAACAGAAAAAGGGAAG	GCACTCCAAAACCTAGGGAAT	601	55	0	0	1	0	0	0	0	0	0
Mfa_b1T_54	chr19:40374960-40375317	GTACGCAAGGTCGGTTCACTAT	TTTGATTTCCACTTGTTTGCTG	560	55	0	0	1	0	0	0	0	0	0
Mfa_d1T_22	chr5:114792432-114792825	CATCATAGCAGGATTTTTGCTG	GTCTTTCAGGAGATCTGCTTCC	827	55	0	0	0	1	0	0	1	0	1
Mfa_d1T_53	chr9:53485155-53485464	CTGGAAATGGCAAAGAGGTACT	ATAAGCCCAAAATGCACAAAAC	504	55	0	0	0	1	1	0	0	0	？
Mni_b1t_36	chr7:93492516-93492809	TTTTCTTCTTCCCCTCTCTGTG	TGGGGTCGTACACTAATAATGG	579	55	0	0	0	0	0	1	1	1	0
Mni_b1t_46	chr3:167586914-167587188	AAATGGATAAGGGCAGACAGTG	TTCTTCATGTGAGGCCTTTGTA	405	55	0	0	0	0	0	1	1	1	0
Mni_b1t_51	chr5:124733359-124733453	GGAAAAATAAAGTGTGCACAAGG	TTGGAATAAAAGGTCCTACTCAA	605	55	0	0	0	0	0	1	1	1	0
Mni_b1t_62	chr1:74597822-74597990	GGGCAGTTCATTTGTTTCTTTT	GCCTATTGAAAACAGAGGAGGA	1041	55	0	0	0	0	0	0	1	1	0
Mni_b1t_65	chr2:62031831-62032025	TGCTTGTAATCATTTGGTTTGG	TGGTACACAAGGTGGAATGGTA	362	55	0	0	0	0	0	0	1	1	0
Mni_d1_T37	chr15:40120629-40120879	CTTCATTCATTCCTCCCATTGT	AGAAGGGAGCCAAGTAAGTGTG	433	55	0	0	0	0	0	1	1	1	1
Mni_d1_T74	chr1:111387175-111387271	TTTCCTGTTGGATGTTCAGATG	TTGGGCCTACAATGACTTTTCT	436	55	0	0	0	1	1	0	1	1	0
MRa_b1_28	chr7:100154026-100154360	GGAGATTTTCCAAACAGCATTC	AACTCATTCTCCTTCCTGATCTC	436	55	0	0	0	0	0	1	1	1	1
MRa_b1_59	chr15:91856939-91857103	ATGAACAATTTAGGAGGGCAGA	AGATCTCTCAAAACAGGGCAAG	463	55	0	0	0	0	0	1	1	1	0
MRa_b1_90	chr12:82144273-82144384	ACTCCATGTCTGTCTGGGTTTT	TGGAATGCAAGTAGGTGTGAAG	914	55	0	0	0	0	0	?	1	1	0
MRa_b1_96	chr9:124458343-124458457	GTTTGAGCTCTTCACACAGCTA	TTCTTCTTTGGAAAAATCAGGT	580	55	0	1	1	1	1	1	1	1	1
MRa_d1_89	chr6:17474073-17474221	TCTGGGTCAAAAATGAACACAC	TCCATGGTGCTGTTGAGATTAC	314	55	0	0	1	1	1	1	1	1	1
MS_b1_113	chr8:121603167-121603618	TTAAGGGGAAAAGCTGTCTCAG	ACTCCTGCAGAAAAAGCAAATC	737	55	0	0	1	0	0	0	0	0	0
MS_b1_118	chr7:88336109-88336427	TTGGTGTTTAGGAATGCTTGTG	CTAGTGAAGTGGGATCCTTTGC	1224	55	0	0	0	1	0	0	1	1	1
MS_b1_12	chr4:132924048-132924505	GAGATAGGGTTTGGACGTTGTC	TTAGCTGATTGGTTCCCAGACT	591	55	0	0	0	0	0	0	1	1	0
MS_b1_174	chr20:17931846-17932093	CGAAAGCAAGCAGAAGTGTTAC	ACAATTTGCTCTGTTGGGAACT	500	55	0	0	1	1	1	1	1	1	0
TM2_55t_13	chr2:98314939-98315007	AGTTGCATTCCCATTTAAGCAC	TTAGTCTCCCCGAGTGAAAGAA	190	55	0	0	0	1	1	0	0	1	0
TM2_mb_4	chr15:44217594-44217689	TCCATGGAAAAGCAGAGACTTA	ACAAGCAGGACATGGAAACTCT	413	55	0	0	0	1	1	1	1	1	0
yb1_mb_53	chr3:29610370-29610595	TTTCCTTTGGCCTATACAGCAT	GTTCCCTGACCTGTGGTAGTTC	450	55	0	0	0	0	0	1	1	1	0
Yb2_mb_15	chr16:30287615-30287701	TCCTGAATAGGTCTTTCCTCCA	CAAATAGGATGGGTTCTTCTGG	271	55	0	0	0	0	0	0	1	1	0
Yb2_mb_3	chr14:96931017-96931142	ATGGGGAGAACAGGGATTTATT	CCTTCATATTTTGAGGCAAACC	423	55	0	0	0	1	1	0	0	0	1
Yb2_mb_93	chr18:35054831-35055172	AAGGGTTGAAAGTGCAGGTAAA	GGGATTAGGGAGGCTTAAAGAG	550	55	0	0	0	1	1	0	0	0	1
Yb3_mb_14	chr10:41373768-41373937	TTGCCCTTCTAAGAGAACTTGG	TTCCCTCTCTGCAGAATGATTT	211	55	0	0	0	1	1	0	0	0	1
Yb3_mb_16	chr2:22842145-22842171	CCACGACGTAGTAAACACCAGA	GGAGACTTGCAGAAAGAGAGGA	305	55	0	0	0	1	1	0	0	0	1
Yb3_mt_20	chr6:138725773-138726218	ACCCACAGTTCCTGATGTCTCT	TTAGACCCAGCCACTTCTCAAT	797	55	0	0	0	1	1	0	0	0	1
Yb3_mt_21	chr1:138910208-138910316	ATTGCAGCCTTTTATCTCTTGC	GGGGGATAGAGAATGGCATAGT	447	55	0	0	0	1	1	0	0	0	1
Yb3_mt_22	chr7:42542070-42542316	GTGGTGGAGAAAAGACAAAAGC	ATTTCAGATGTCTTTGGGGAGA	585	55	0	0	0	1	0	0	0	0	0
Yb3_mt_25	chr4:66214185-66214329	GGTGGAATGTGCATCATCAATA	GCACCAAAACTTCTTAGCCATC	676	55	0	0	0	1	1	0	0	0	0
Yb3_mt_60	chr12:90290493-90290705	CAACTAATGGGCTTTCTTGCT	TGCCCGTAAGTGTTTACTTCCT	541	55	0	0	0	1	1	0	0	0	0
Yb3_mt_7	chr9:88813432-88813685	ACTTTGGCCAATGCCTAGAATA	ACATACAACCACACACGGAGTC	798	55	0	0	0	1	1	0	0	0	0
YRb1_5	chr14:34352445-34353712	GACCACCCTTCCATGAAAATAA	GACCTAGGCATTGAGATTTTGC	244	55	0	0	0	1	0	1	0	0	1
YRb1_8	chr2:83313780-83315049	ACCACTCTTGAAGGCACCTTAG	TGCTAGACTGGGTGTTTCTGAG	392	55	0	1	0	0	1	0	0	0	0
YRb1_9	chr15:43018359-43019628	TTTCTGTCTCCACCAAAGAAGG	ACACGTTTCTCTGCATACCTCA	263	55	0	0	0	1	1	0	0	0	1
YRb2_13	chr5:161466164-161467432	AGTCTGGTGATTTTGCGTTTTC	TCCAGTGAATTCCTTTGGATGT	246	55	0	0	0	1	1	0	0	0	1
YRb2_18	chr6:86766035-86767303	CCAGACTCCACCAAATCTCATT	AGCATCAAATTGGGAAACAAAG	225	55	0	0	0	1	1	0	0	0	1
YRb2_19	chr5:110125640-110126908	TTTCAAAAATGCTGACCTTCCT	GCCATGATGTCTTCAAACACTG	293	55	0	0	0	1	1	0	0	0	1
'1' or '0' indicate the presence or absence of the Alu element and "?" indicates no amplification.
Abbreviation
PH	Papio hamadrays
Msy	M. sylvanus
ML	M. leonina
MT	M. thibetana
MA	M. arctoides
Mfa	M. fuscisularis
Mfu	M. fuscata
MU	M. mulatta
Mas	M. assamensis
