# Supplementary material for: Mitochondrial Genome and Nuclear Markers Provide New Insight into the Evolutionary History of Macaques
Source: PLoS One. 2016 May 2;11(5):e0154665. doi: 10.1371/journal.pone.0154665 (PMC4852913; doi:10.1371/journal.pone.0154665)
Supplement: S6 Table — (XLSX) [file pone.0154665.s009.xlsx]

## Sheet: Sheet1
S6 Table. GenBank accession number of sequence data for the nuclear dataset and the complete mitochondrial genome
Species	ALB3	IRBP3	TNP2	TTR1	vWF11	SRY	TSPY	Xq13.3	mtDNA
P. hamadray	JF293100	JF293132	JF293197	JF293213	JF293243	AF284328	AF284277	AY899234	NC001992
M. sylvanus	JF293099	JF293131	JF293195	JF293211	JF293245	AF284325	AF284274	JF293258	NC002764
M. leonina	KT356243	KT356248	KT356222	KT356238	KT356252	KT356228	KT356258	KT356233	NC027604
M. arctoides	KT356244	KT356246	KT356224	KT356240	KT356255	AF284291	AF284240	KT356230	NC025201
M. assamensis	KT356242	KT356249	KT356221	KT356237	KT356251	KT356226	KT356256	KT356234	NC023795
M. thibetana	KT356241	KT356250	KT356223	KT356239	KT356254	KT356229	KT356259	KT356231	NC011519
M. fascicularis	NC022276	NC022280	NC022291	FJ846592	NC022282	AF425292	AF284247	KT356235	NC012670
M. mulatta	JQ821915	JQ821906	JQ821924	JQ821933	JQ821942	AF284311	AF284260	JQ821889	NC005943
M. fuscata	KT356245	KT356247	KT356225	KT356236	KT356252	KT356227	KT356257	KT356232	NC025513
T. gelada	JF293101	JF293133	JF293196	JF293212	JF293244	AF284329	AF284278	AY899236	FJ785426
* Accession numbers in italic are downloaded from GenBank, while the remaining are newly amplified in the present study
